# Supplementary material for: A Pilot Proteomic Analysis of Tear Fluid in Domestic Cats with and Without Conjunctivitis Using MALDI–TOF/TOF Mass Spectrometry
Source: Animals (Basel). 2026 Mar 13;16(6):912. doi: 10.3390/ani16060912 (PMC13023246; doi:10.3390/ani16060912)
Supplement: Supplementary file 1 [file animals-16-00912-s001.zip › animals-4133073-supplementary tables.xlsx]

## Sheet: Table S1
Table S1. Raw protein concentration measurements of tear samples
Group	Cat ID	Eye	Number of measurements	Mean total tear protein concentration (mg/mL)
Healthy	N1	Left	2	11.3
Healthy	N2	Left	2	9.7
Healthy	N2	Right	3	10.5
Healthy	N3	Left	3	10.8
Healthy	N3	Right	3	10.2
Healthy	N4	Left	3	9.5
Healthy	N4	Right	3	8.3
Healthy	N5	Right	2	7.2
Conjunctivitis	CJ1	Left	3	10
Conjunctivitis	CJ1	Right	3	7.9
Conjunctivitis	CJ2	Left	3	13
Conjunctivitis	CJ2	Right	3	9.5
Conjunctivitis	CJ3	Left	3	14.9
Conjunctivitis	CJ3	Right	3	21.3
Conjunctivitis	CJ4	Left	3	13.7
Conjunctivitis	CJ4	Right	3	15.5
Conjunctivitis	CJ5	Left	3	10
Conjunctivitis	CJ5	Right	3	11.5
Table S1. Mean total tear protein concentration in individual eyes of healthy cats and cats with conjunctivitis. Tear protein concentration was measured using ultraviolet absorbance spectrophotometry. Values represent the mean of 2–3 technical replicates for each eye.

## Sheet: Table S2
Table S2. Summary of tear proteins identified by MALDI–TOF/TOF mass spectrometry in feline tear samples
No.	Protein name	UniProt Accession	Matches	Gene name	Molecular function	Biological process
1	Lactoperoxidase	M3WGL8 (Felis catus)	32	LPO	Peroxidase activity	Immune response
2	Albumin	A0A212U7Y0 (Felis catus)	25	ALB	Binding and transport of carrier proteins	–
3	Lactotransferrin	A0A5F5XC36 (Felis catus)	30	LTF	Functional binding protein	Protein transport
4	IgA constant region	A0A291NGR8 (Felis catus)	5	–	Antigen binding	Immune response
5	Selenium-binding protein 1	M3VX7 (Felis catus)	10	SELENBP1	Oxidase activity / selenium binding	Protein transport
6	Fel d 7 allergen	E5D25 (Felis catus)	17	LOC100533977	Binding of hydrophobic molecules and IgE	–
7	SRCR domain-containing protein	M3W0R2 (Felis catus)	6	–	Scavenger receptor activity	Inflammatory response
8	Coiled-coil domain-containing protein 146	A0A5F5XLH5 (Felis catus)	31	CCDC146	Unclassified	Unclassified
9	Uncharacterized protein	M3WRZ7 (Felis catus)	10	ACTB	Unclassified	Unclassified
Caption
Proteins were identified based on peptide mass fingerprinting and tandem mass spectrometry following SDS–PAGE separation. UniProt accession numbers, the number of matched peptides (Matches), gene names, molecular functions, and biological processes were annotated using the UniProt database. Proteins lacking functional annotations are indicated as “unclassified.” A dash (–) indicates information n…
